# Supplementary material for: Antihyperglycemic Activity of Alchemilla viridiflora Herb Methanol Extract in Streptozotocin-Induced Diabetic Male Rats
Source: Molecules. 2025 Jun 30;30(13):2819. doi: 10.3390/molecules30132819 (PMC12251296; doi:10.3390/molecules30132819)
Supplement: Supplementary file 1 [file molecules-30-02819-s001.zip]

Archive with 1 entries (1 files):
- molecules-3643159-supplementary.pdf
